# Supplementary material for: Predicting Long-Term Childhood Survival of Newborns with Congenital Heart Defects: A Population-Based, Prospective Cohort Study (EPICARD)
Source: J Clin Med. 2024 Mar 12;13(6):1623. doi: 10.3390/jcm13061623 (PMC10970958; doi:10.3390/jcm13061623)
Supplement: Supplementary file 1 [file jcm-13-01623-s001.zip]

Archive with 1 entries (1 files):
- jcm-2845054-supplementary.pdf
